# Supplementary material for: Epigenome-Wide DNA Methylation Profiling in Colorectal Cancer and Normal Adjacent Colon Using Infinium Human Methylation 450K
Source: Diagnostics (Basel). 2022 Jan 14;12(1):198. doi: 10.3390/diagnostics12010198 (PMC8775085; doi:10.3390/diagnostics12010198)
Supplement: Supplementary file 1 [file diagnostics-12-00198-s001.zip]

Archive with 1 entries (1 files):
- diagnostics-1502522-supplementary.xlsx
