# Supplementary material for: Epigenome-Wide DNA Methylation Profiling in Colorectal Cancer and Normal Adjacent Colon Using Infinium Human Methylation 450K
Source: Diagnostics (Basel). 2022 Jan 14;12(1):198. doi: 10.3390/diagnostics12010198 (PMC8775085; doi:10.3390/diagnostics12010198)
Supplement: Supplementary file 1 [file diagnostics-12-00198-s001.zip › diagnostics-1502522-supplementary.xlsx]

## Sheet: Table S1
Table S1: Top 50 hypermethylated genes in CRC compared to normal adjacent colon.
Probes	Delta beta	Gene	Feature	CGI	Adjusted p-value
cg17300544	0.353026	SEPT9	TSS200	island	< 0.05
cg06786372	0.342033	HOXA2	Body	shore	< 0.05
cg27539480	0.330167	HOXA3	3'UTR	shore	< 0.05
cg17301223	0.317177	OPLAH	Body	island	< 0.05
cg16179589	0.314805		IGR	shore	< 0.05
cg17228900	0.31435	IRF4	5'UTR	island	< 0.05
cg20912169	0.310704	ADHFE1	5'UTR	island	< 0.05
cg18601167	0.310362	PRKAR1B	5'UTR	shore	< 0.05
cg02973693	0.308285	ZFHX3	5'UTR	shelf	< 0.05
cg00188704	0.307051	HOXA2	Body	shelf	< 0.05
cg00817367	0.306699	GRASP	Body	island	< 0.05
cg21464565	0.305447	HOXA2	Body	shelf	< 0.05
cg17698295	0.305004	OPLAH	Body	island	< 0.05
cg19701577	0.304632	HOXA5	3'UTR	shore	< 0.05
cg15044248	0.304494	SEPT9	TSS200	island	< 0.05
cg06952671	0.303283	ITGA4	5'UTR	island	< 0.05
cg15569292	0.30222		IGR	opensea	< 0.05
cg09296001	0.301942	SND1	Body	island	< 0.05
cg18065361	0.299327	ADHFE1	TSS200	island	< 0.05
cg20295442	0.297773	ADHFE1	TSS200	island	< 0.05
cg21101720	0.294894	ANKRD13B	Body	island	< 0.05
cg24691891	0.294549	PHC2	Body	opensea	< 0.05
cg11017065	0.294296	FLI1	Body	island	< 0.05
cg03763508	0.293503	HOXA2	Body	shelf	< 0.05
cg17868307	0.289459	EIF4H	Body	opensea	< 0.05
cg15487867	0.288498	C1orf70	TSS200	shore	< 0.05
cg00942495	0.287888	FBXO22	Body	opensea	< 0.05
cg15170605	0.287336	ADD2	TSS200	shore	< 0.05
cg11315991	0.286084	PRKAR1B	Body	island	< 0.05
cg09685096	0.286055	ZNHIT6	Body	opensea	< 0.05
cg04062040	0.285969	MFSD9	Body	opensea	< 0.05
cg23641267	0.285778	LPXN	Body	shore	< 0.05
cg13985518	0.285448	HOXA2	TSS1500	shore	< 0.05
cg13895235	0.284928	PRKAR1B	5'UTR	shore	< 0.05
cg12461735	0.284057	SMYD3	Body	opensea	< 0.05
cg16285946	0.282644	UNC84A	Body	shore	< 0.05
cg05579037	0.281844		IGR	island	< 0.05
cg19633004	0.281422	DAP	Body	opensea	< 0.05
cg16601494	0.280314	C1orf70	5'UTR	shore	< 0.05
cg23663774	0.280023	PITX2	5'UTR	island	< 0.05
cg21834684	0.279987	STON2	Body	opensea	< 0.05
cg05109569	0.279701	HOXA3	3'UTR	island	< 0.05
cg04034767	0.279637	GRASP	1stExon	island	< 0.05
cg04275847	0.279305	OAT	5'UTR	shore	< 0.05
cg16306898	0.279164	C1orf70	1stExon	shore	< 0.05
cg21621906	0.279011		IGR	island	< 0.05
cg03804136	0.278187	SEPT9	TSS200	island	< 0.05
cg18180407	0.278045	ACOT11	Body	opensea	< 0.05
cg03048083	0.277497	LOC100133991	Body	island	< 0.05
cg22911934	0.274615	SMOC2	Body	shore	< 0.05
IGR: intergenic regions
TSS: Transcription start site
UTR: Untranslated region

## Sheet: Table S2
Table S2: Top 50 hypomethylated genes in CRC compared to normal adjacent colon.
Probes	Delta beta	Gene	Feature	CGI	Adjusted p-value
cg20267897	-0.4972	ZBTB46	5'UTR	shore	< 0.05
cg15638338	-0.496761		IGR	opensea	< 0.05
cg01268752	-0.495558	MATN4	Body	shore	< 0.05
cg08550523	-0.495431		IGR	opensea	< 0.05
cg02583465	-0.495017	TRIM31	Body	opensea	< 0.05
cg17400812	-0.493199		IGR	opensea	< 0.05
cg25506686	-0.482507		IGR	opensea	< 0.05
cg12297066	-0.477268		IGR	opensea	< 0.05
cg05445326	-0.476219	TM4SF19	TSS1500	opensea	< 0.05
cg03344782	-0.469733	OC90	Body	opensea	< 0.05
cg03140889	-0.469638	SULF1	Body	opensea	< 0.05
cg02811362	-0.467805		IGR	shore	< 0.05
cg12958813	-0.467749	ATP6V1G3	Body	opensea	< 0.05
cg02216247	-0.467623	NTSR1	Body	shore	< 0.05
cg06271630	-0.463984		IGR	opensea	< 0.05
cg06974461	-0.461791	HMGB1L1	TSS1500	opensea	< 0.05
cg11198851	-0.46084	LOC285768	Body	opensea	< 0.05
cg06264868	-0.459484		IGR	opensea	< 0.05
cg15679747	-0.4588		IGR	opensea	< 0.05
cg14222307	-0.458457	RORA	Body	opensea	< 0.05
cg10077502	-0.457781		IGR	opensea	< 0.05
cg05492975	-0.457347	CDH4	Body	island	< 0.05
cg12054171	-0.456576	PTPRN2	Body	island	< 0.05
cg21783672	-0.456485		IGR	shelf	< 0.05
cg02205193	-0.455459		IGR	opensea	< 0.05
cg18532070	-0.455232		IGR	opensea	< 0.05
cg14085012	-0.455037	AMPH	Body	opensea	< 0.05
cg10171489	-0.454837	LY86	Body	opensea	< 0.05
cg23628117	-0.45391	CDK6	3'UTR	opensea	< 0.05
cg03778909	-0.452206	TBCD	Body	shelf	< 0.05
cg12058385	-0.451921	ARHGAP15	Body	opensea	< 0.05
cg06486190	-0.451471	MDFIC	Body	opensea	< 0.05
cg07325805	-0.450483	STOML3	Body	opensea	< 0.05
cg01569173	-0.449786	TSPYL5	1stExon	shore	< 0.05
cg05846044	-0.44962	TRIM31	Body	opensea	< 0.05
cg10059167	-0.449219	OR7E156P	TSS200	opensea	< 0.05
cg12298241	-0.4487		IGR	shore	< 0.05
cg20189036	-0.44867	TMEM74	3'UTR	shelf	< 0.05
cg05963082	-0.448382		IGR	opensea	< 0.05
cg20500869	-0.447526		IGR	opensea	< 0.05
cg11956908	-0.446752		IGR	opensea	< 0.05
cg07466651	-0.446536	COL5A2	Body	opensea	< 0.05
cg27024386	-0.445508		IGR	opensea	< 0.05
cg24553235	-0.445219	AFF3	Body	opensea	< 0.05
cg07409471	-0.444886	TBCD	Body	shelf	< 0.05
cg24756403	-0.443745		IGR	shore	< 0.05
cg27190024	-0.443589	COL1A2	Body	opensea	< 0.05
cg06915470	-0.443545	SEMA6B	Body	island	< 0.05
cg12590430	-0.44337	AMPH	Body	opensea	< 0.05
cg12885484	-0.442806		IGR	shelf	< 0.05
IGR: intergenic regions
TSS: Transcription start site
UTR: Untranslated region

## Sheet: Table S3
Table S3: List of differentially methylated genes
Hypermethylated and Hypomethylated	Hypermethylated	Hypomethylated
APBB2	SLMAP	FSTL1
SMYD3	SALL1	AACS
STAU2	UBAC1	FAM38B
VAT1L	NFIA	RIT2
PXDN	SLC12A4	SLC18A1
CHST11	TMEM19	MMP2
SDC2	C11orf2	ABCA3
TM6SF1	PDCD4	SAMD4A
SPG20	NCOR2	FARP1
LONRF2	B3GNT7	SNORA42
SH3PXD2A	ZNF232	ABRA
LDLRAD2	CMTM3	PAX7
FGF12	PCSK6	KCNMA1
BTBD9	KLF4	SMARCD3
CLDN10	OPA3	C10orf90
FLI1	CELSR3	A4GNT
ARHGAP26	PHB2	PKNOX2
SHANK3	SIX2	RALYL
PCDHGA4	TLX1	C15orf27
STK39	HOXA5	GPR98
SMOC2	SAFB2	NDUFS6
CHD7	NPY	C10orf25
ADHFE1	SLC9A2	BBOX1
APPL2	NFAT5	MEFV
KCNA3	PPDPF	XDH
PDE5A	VPS37B	KRTAP10-8
PTPRG	LOC148696	GLT1D1
PRDM10	ZNF775	CYP11A1
SLC5A10	AGRN	PFKP
SYNE1	LCLAT1	C1orf85
CASR	ANKH	KCNG1
VSTM2A	GBE1	PTPRR
FAM123A	ACOT11	CADM4
RAB40C	CDK13	OTOP2
ZNF135	PIF1	SLC10A7
NEURL1B	THBS1	OR2K2
TPPP	TXNRD1	LDB3
LMO1	CDC42EP5	ANGPTL5
SPRED2	ARL5C	DLEU7
AOX1	RNH1	EPB41L4B
UBR4	ZCCHC2	TOP1MT
RPTOR	RARRES1	FAM134B
CCNA1	PIK3R1	NTSR1
MPPED2	STAMBPL1	RDH10
TRIO	FAM46C	CPXM2
ST6GALNAC5	SEPT11	HS3ST3A1
CNKSR3	NFKBIA	RTN1
SND1	HOXA6	KLHL14
EHMT2	TWIST1	ADAM21P1
UNC84A	GPR75	SIRPB2
MAD1L1	SMAD6	OR2W1
SEPT9	COG7	KCNA6
SFMBT2	LPP	ZAR1L
UACA	TRAF3IP2	SLC2A5
EBF1	PRDM14	DDX5
DAPK2	SLC25A37	ZNF446
DNAJB6	MFSD6	KBTBD8
KHDRBS2	PKD1	OR5L1
FGF14	KIAA1522	ZEB1
IRF4	ACACA	C4orf22
TMEM155	SLC18A3	CDK14
ZNF542	FBXO22	ERG
BOLL	FBLIM1	FAT4
EHD3	CMTM1	PARN
IGF1R	NEIL3	DIRAS1
AEBP1	C9orf50	ADAM5P
MSI2	ATG4B	KCNK3
ANK1	ZNF625	FGR
EXD3	LHX5	COX15
ZDHHC14	LPXN	MSRB3
GLB1L3	CRHR2	DEFB133
PPP1R16B	MGC12982	PDE1C
NRCAM	RCC2	AQP9
GPR125	ZNF543	MET
ZFHX3	STON2	KIAA1486
WDR86	USP54	NOSTRIN
TRPS1	LOC100302652	PHYHIP
LOC100188947	SLC43A3	MIR1246
USP44	PITX2	BANK1
DPP10	CNTF	ADAM7
OCA2	WWC1	MIR489
DAAM1	PHC2	WSCD1
ADD2	PPP2R5C	GRM2
KCTD1	RUVBL1	TNS3
SPOCK1	SOX17	FER1L5
ANKRD13B	VARS2	KNDC1
ARRDC2	KCTD9	TMEM174
SLC6A15	PPT2	LRRN1
PDZRN3	NBLA00301	TMEM132E
PPFIA3	BTBD3	EVC
ZNF334	PRDM8	LOC93432
ZNF467	OPLAH	CXCL13
PBX1	CHP2	C7orf44
FDFT1	CYP26C1	LY6K
ESR1	SLITRK5	KIAA1199
LRIG1	GINS4	TEAD1
ACAN	FAM173B	FIBCD1
CHST2	C15orf57	TMEM184A
BEND5	NR5A2	SYN3
KCNQ1	MIR124-3	LEP
GSG1L	PLAGL2	MIR451
LECT1	CASZ1	CACNG5
PPP1R13L	SPATA20	TP53AIP1
HS3ST3B1	AQP1	LHFPL2
UNC5C	ZFP64	OR10X1
SORCS3	DAP	MIR642
CALN1	RRM2B	CYP2F1
GALNT14	FAM115A	FAM129C
TMEM87A	TBCK	CMPK2
SMTN	C10orf18	UNC45B
COL4A1	TFPI2	C3orf39
AGAP3	MFSD9	LOC400696
GFRA1	NOTCH1	BMP3
GRIA4	HLX	CYP2D6
PHLDB2	ZNHIT6	MAP1LC3C
ADARB2	APOB48R	CRYGC
NXPH2	RAB40B	FLJ36000
DHCR24	IRX5	LUZP1
CARD11	MACROD1	NUDT9P1
FBN2	SFRS1	PRKCB
GDF6	KIAA2018	C4orf42
EXOC6B	MIR34B	C5AR1
CPLX1	DIDO1	C4orf11
TRH	RBM38	A2M
CDK6	BCAP29	PHLDB3
CNRIP1	ASAP2	MIR218-1
NALCN	TMEM25	HIGD1B
LMO2	LAMB3	TGM7
C1orf77	MRPS28	USP6NL
COL25A1	DIXDC1	SLCO2B1
KCNK12	CNDP2	LMNB2
NTRK3	THY1	SNX16
FBN1	RASAL3	BBS12
TBX15	GALNT2	LRGUK
VIPR2	IGF2AS	PHF20
HHAT	GAD2	FOXK2
EFCAB4B	SYT7	CPNE4
ITGA4	EPHB3	RNF32
RNF220	DHRS7B	COL1A1
LIFR	MDFI	SNORD115-44
NELL1	C8orf73	GRK5
JARID2	KIAA0556	SLC8A1
TMEM131	PTDSS1	FGGY
ZEB2	CDH3	TXNDC8
C1orf70	GGT1	CLC
PRKAR1B	ADARB1	GRK1
CTBP2	HEBP1	VGLL3
MEST	SMAD2	PRDM2
RIMS2	PLCH1	IPW
FAM159B	ZNF582	C1orf61
EYA4	HOXA2	LOC100128788
SOX11	FLJ16779	CD1A
TLL1	ZNF132	SRRM4
SYT9	PDX1	FAM58B
HSPG2	BAZ2B	OR6B1
TRIB2	ATP5J	WHSC1
	TBX18	SELL
	ARPC1B	OR8J3
	GJC2	LGI2
	KIAA1024	ANO5
	EIF4H	ANKRD6
	SEPW1	C16orf45
	WDR37	GFPT2
	NFXL1	PYY
	FGF21	C10orf125
	TTLL5	KCNC1
	GSTM2	OR8J1
	ANKS3	DNAH17
	YPEL3	C19orf10
	C1QTNF1	GBP7
	APC2	DNAJC15
	ZNF652	LRRC33
	GNRH2	ABR
	OAT	HIST3H3
	RGMB	SIAH3
	MSC	CD38
	WDR8	CNGA3
	C1QL3	NAT8L
	ATP8B2	PGBD5
	SSBP4	ZNF257
	WDR1	CCNY
	LOC100133991	SSU72
	MIR137	C17orf73
	HOXA3	GPR78
	FAF1	ROR2
	C3orf42	SMUG1
	TMEM57	BSPH1
	SRGAP2	TM4SF4
	NAP1L4	NPY6R
	DKFZP434H168	NCRNA00161
	BMP4	AP3M2
	TRPM4	FAM174A
	ANGPT2	ZNF385B
	TTLL12	FBXL14
	GRASP	MIR518A2
	LRRK1	TNNT3
	GRIN2D	GYPC
	HCG4	FBXO31
	HADH	C12orf40
	MSX1	NR2E3
	MIR1180	C7orf33
	NPBWR1	AGAP7
	IGLON5	CDK8
	BANP	C6orf15
	MGAT4A	ING5
	C6orf136	PLEKHG4
	AQP5	TPM3
	NCRNA00114	EPB42
	CCR10	HSPC072
	SMC5	PIWIL3
	SLC13A5	FAM19A4
	LRRFIP2	C5orf13
	ZFYVE21	CHST15
	NUMA1	GDF10
	TADA2B	MIR128-2
	FAM160A1	TRAPPC9
	NANS	C14orf184
	PGPEP1	P2RX3
	C17orf46	BANF2
		SLC16A5
		OR7E37P
		PANX3
		TUBB
		PLXNA1
		PMF1
		FNDC1
		CD82
		C8G
		MYH6
		SERPINE3
		IL1F10
		BCHE
		VAX2
		SETDB1
		CPEB3
		INTS1
		SLC24A5
		MMP16
		TJAP1
		CAMTA1
		MIR654
		MYO15B
		TMEM156
		DRD3
		FAM198A
		AIPL1
		PLCL2
		MLF1
		CHFR
		NDUFS4
		GKN1
		COL18A1
		SLMO1
		FCN1
		LOC286238
		OR4N5
		TNXB
		LIMD1
		CARD8
		MIR1200
		ADAM32
		ZNF534
		TF
		NIPSNAP3B
		FTMT
		ZSCAN4
		CRHBP
		C16orf35
		THRB
		CELA1
		DNAH11
		C2orf86
		ASS1
		SLC9A9
		F7
		RGS4
		RCSD1
		SLC13A4
		SNX6
		POLG
		ADAM23
		NCRNA00159
		TFR2
		SPTBN1
		GRXCR2
		BAT5
		IRS1
		KRTAP24-1
		POMT1
		OR4D10
		PTPN5
		MIR1185-1
		IDO2
		CYP1A1
		TACR1
		AKR1B15
		GRIK2
		SNX25
		IGSF11
		PCDH18
		CHST6
		DPYD
		MYO5C
		HTR3A
		BTF3
		C18orf45
		MAPK10
		TDRG1
		ZNF552
		QKI
		NCAM1
		LAMB4
		FAM24A
		SLC22A14
		GPHB5
		AHCYL2
		GLIS2
		CGA
		DAPP1
		PILRA
		NCRNA00052
		KIAA0748
		CNTN2
		FGF1
		CHRNB2
		UBN2
		COL7A1
		CD53
		SEZ6
		NANOS3
		COX10
		GLG1
		MIR153-2
		CIITA
		MIR147
		EPHA4
		ZNF655
		MRPL15
		CDH8
		KCNQ5
		UQCRHL
		C3orf32
		ZBTB20
		RPUSD3
		PP14571
		CLEC4GP1
		C6orf208
		TPBG
		LZTFL1
		HEPHL1
		COMMD5
		ARHGAP15
		CCR3
		IGDCC3
		MIR563
		SPATA4
		SLC9A3
		HBG2
		ALDH1L2
		FKBP4
		ADRA1A
		C14orf166B
		MIR206
		PBLD
		SCN11A
		C6orf35
		C21orf34
		RTN4RL1
		MYEOV2
		OR2W5
		HK3
		PTPRH
		PRPF3
		ATP10A
		EMR1
		C16orf62
		SPATA19
		CAMSAP1
		KCNA4
		ELFN1
		LOC440356
		NMNAT2
		SORBS2
		NFE2L2
		GLYATL2
		TMCO7
		NRF1
		MUC15
		UNC5CL
		SEBOX
		SBF1P1
		SCHIP1
		KRCC1
		TAGAP
		PRND
		C6orf27
		C4orf35
		OR2B2
		HAPLN4
		FXYD2
		ZNF667
		CHRM4
		TFEC
		C2orf78
		RAB38
		RIC3
		KIN
		KCNJ6
		TNFAIP6
		CCT4
		CASP5
		ZNF709
		EXOC1
		OTOA
		OR6A2
		FSTL5
		RNF182
		C20orf173
		AHRR
		UPP2
		MIR379
		TOMM20L
		LY6G6E
		ARFRP1
		CRYBA1
		NPFFR2
		KIF25
		HRH2
		ARGFX
		MTMR6
		TTC13
		GTSF1
		KIAA1908
		DTNB
		IL17D
		VRK2
		RDX
		ZNF568
		FBXO46
		CAMK2B
		GRIP1
		APBA2
		MUC2
		IGSF9
		CADPS2
		MYF5
		C1orf203
		IL23A
		PSTK
		STOML3
		JPH2
		SLC2A10
		C19orf75
		ATP2B2
		SEPT12
		CPVL
		RGS20
		CMA1
		PTCRA
		FST
		VWCE
		PSD2
		ZNRF4
		LOC647309
		TLK1
		RELL1
		PREX2
		ESPNL
		ABCC12
		ASTN2
		SCRN1
		OR52K1
		LOC407835
		KLF2
		RPN1
		HPS1
		TANC2
		FAM92A3
		PSKH2
		ZNF586
		SNRPC
		SNCAIP
		SNORD116-7
		CSMD3
		HLA-DOA
		DLGAP1
		OVCH2
		OR11L1
		SERPINB13
		UPK1B
		TMEM189
		HSPA2
		C15orf60
		TYRP1
		C6orf225
		SVOPL
		TNFRSF17
		CLEC2A
		POLR1A
		DPYSL4
		TM9SF4
		SIRPG
		RAB5A
		METTL5
		CD8A
		C7orf53
		NCRNA00207
		PLEKHM3
		LRP1B
		LOC100128542
		SDR16C5
		PLA2G4C
		ABCG8
		ANKDD1A
		ARHGAP25
		DAND5
		TPTE2
		KRTAP26-1
		ZNF710
		SPAG6
		C3orf16
		KALRN
		CCDC60
		SECTM1
		CCDC162
		OR8K3
		MKLN1
		SUMF1
		USH2A
		LPPR4
		C5orf56
		OLR1
		NRAP
		NEGR1
		FAM49A
		C10orf53
		EHD2
		NUP133
		CLK3
		SLMO2
		IL20RA
		GCM1
		CACNG2
		ELF1
		FAM71A
		C11orf49
		C1orf107
		GALNT9
		BEGAIN
		NCK2
		GK5
		FMO9P
		PRSS37
		SNORD114-10
		SNORD115-9
		KIAA0652
		SIGLEC1
		CD93
		KLRG1
		MS4A8B
		ZNF136
		ZSCAN12
		FAM180B
		CLEC4M
		SNORD115-14
		MIR138-2
		ASZ1
		DVL1
		CMKLR1
		GPR157
		OR11H4
		OR52A1
		SLC44A5
		MCM5
		ALG9
		ECHDC3
		TMEM106C
		ZNF815
		CPA4
		SDK2
		BAIAP3
		ZNF681
		FAM160A2
		SPINT4
		SNCA
		ITK
		MSTO2P
		ESRRB
		YPEL1
		TDRD9
		DEFA5
		CPNE9
		RNF43
		TRHDE
		ZNF677
		ZNF536
		PTPN4
		ITGB2
		OR1L3
		FOLR2
		LYZL6
		KRTAP22-2
		HS3ST5
		TEKT2
		KAT5
		WSB1
		LOC652276
		OSTN
		MAP6
		DDIT4L
		MAS1
		OR2L13
		LAMA1
		MAS1L
		C5orf32
		RTP1
		SETBP1
		CDH11
		MIR548A1
		C17orf105
		RNF175
		DMBX1
		NRSN1
		IL1F9
		GRIN2A
		KANK4
		MAST4
		MYC
		NRXN1
		YJEFN3
		MBL1P
		FOLR4
		SPTLC3
		TMEM207
		CPO
		UNKL
		ZNF839
		AGBL1
		C22orf23
		PARK2
		NELL2
		VWA3A
		ARHGAP10
		MCAT
		OR6C4
		ARID1B
		OR52N1
		FGF22
		C1orf125
		RPAP1
		ZFP1
		MCART1
		LOC389493
		MAGI1
		SLC14A2
		GPR81
		SCGB1D2
		C15orf17
		KLK9
		SP4
		SLC11A1
		AUH
		C10orf114
		GNGT1
		CBLN2
		KIF5C
		ADAMTS17
		C9orf135
		SNORD114-23
		MATN4
		BLK
		GPM6A
		OR5W2
		TAAR9
		APOM
		LOC285593
		DAD1L
		SPATA16
		AMPD3
		OR13F1
		HRASLS
		GLTPD2
		LOC285627
		ADCYAP1R1
		CDH20
		MMP1
		C11orf64
		ST6GALNAC3
		LRRFIP1
		OR8B4
		CBX2
		TMEM49
		ABI3
		CTDP1
		WNT16
		CRTAP
		MIR518D
		ADAMTS6
		IL18RAP
		SLIT1
		STMN1
		LOC150568
		GALNT10
		FLJ46361
		DPP6
		PRRX2
		ACOX3
		TRIM6
		CD109
		ADCY1
		SFTPA1
		RHO
		XKR3
		GRID1
		SRL
		RPS6KA2
		ADAD1
		LOC344595
		ADAMTS12
		KLHDC1
		SNORD116-17
		AVL9
		DAAM2
		C16orf78
		DPPA2
		RFK
		FER1L6
		RAD21L1
		OR2AG1
		TBC1D16
		CC2D1B
		PROC
		SLCO1C1
		PLXNA4
		TAAR6
		GRIN3A
		FPR1
		FMNL1
		SYN2
		PRSS42
		GNLY
		FAM83A
		SERPINB11
		VNN3
		KCNH1
		QSOX2
		PPARD
		FSHB
		KDM4A
		HFM1
		ANXA2
		MCF2L
		STK24
		SPEG
		CLNK
		TBC1D24
		SCTR
		CNBD1
		SYNPO2L
		KIAA1045
		PTPN23
		C1orf183
		PARVG
		CACNA1C
		C2orf67
		FAM20B
		IGHMBP2
		AMPH
		EIF2AK2
		CCL11
		AP1S3
		LMO7
		HNRNPH1
		ALDH1L1
		CCL23
		OBSL1
		SLC12A7
		ZNF84
		CD1B
		FCGR2A
		GRM3
		GPIHBP1
		GLYCAM1
		KRT9
		GRAMD1B
		FOXP2
		MIR524
		FBXO34
		GDPD4
		SIGLEC15
		OR6B2
		PCDP1
		TMBIM1
		PET112L
		ZNF114
		LALBA
		SPRR2C
		C16orf63
		LRRC32
		IMPG2
		BATF2
		SLC29A4
		CRHR1
		WDR70
		MRAS
		LPAR3
		FAM19A5
		F13A1
		SHE
		FLJ43860
		KRT72
		XPO6
		LCE1A
		TUBB2B
		AKR1E2
		C7orf50
		RTN4IP1
		BBS9
		CXCR1
		PTGER2
		C14orf86
		SLC5A7
		SDSL
		FAM184B
		PLA2G12B
		MIR34A
		FAM83B
		ACY1
		GFOD1
		ADAM29
		C15orf26
		ELFN2
		IRAK2
		CBX4
		FLJ40434
		NTRK2
		CCDC3
		FOXN3
		MFGE8
		DUPD1
		PFKFB2
		MIER2
		KIAA0513
		ENTHD1
		PXMP4
		LOC348021
		OR5K4
		FAM171B
		RTN2
		PRPS1L1
		PRPH2
		GPR97
		PAK7
		C10orf62
		WDFY3
		PSMB11
		SLC30A8
		GPSM1
		PSMB7
		IAPP
		OR6C2
		KC6
		LRP1
		SHQ1
		TAS2R9
		C19orf18
		MOV10L1
		SLC8A2
		OLFM4
		ITGAD
		SLC6A1
		NAGLU
		SERTAD4
		KRT4
		RPSAP52
		C1orf158
		TREM2
		PADI4
		FMO3
		KCNK9
		ITGBL1
		NETO1
		CALHM1
		OR2C1
		DEFB134
		THSD7A
		NDST3
		NBEA
		AKT2
		GNAI1
		SFTA3
		ZC3H8
		FAM19A2
		SPINK5L3
		SESN1
		SLC10A6
		PTPRQ
		OR5L2
		MRPL13
		FMO6P
		CLASP1
		EEF1D
		AFAP1
		PACS1
		FAM187B
		OC90
		MSRB2
		CAPN2
		MIR154
		TIAM2
		LRFN1
		FAM150A
		OR51B2
		NKX3-1
		OR4D11
		KLHL38
		C15orf2
		TMEM175
		ZSCAN21
		ERBB2
		ADAMTS8
		SPATA3
		C14orf37
		MYT1L
		TMPRSS3
		C4orf32
		GIMAP4
		CLDN14
		LOC643677
		ZHX2
		LRRC49
		ERP27
		RPS6KA4
		TRHR
		SOHLH2
		SLITRK3
		RNF152
		MCOLN3
		CNTN1
		MASP2
		QRICH2
		NFE2L3
		TMEM181
		PFDN1
		MINPP1
		MPHOSPH6
		EML4
		STK31
		OBFC1
		PSMD6
		OR10H5
		RPL28
		OR4D6
		IPCEF1
		NOX3
		EPYC
		DEFB115
		GLIS3
		NACA2
		ARHGEF4
		HM13
		TBL1XR1
		UBE2O
		KLF17
		C12orf67
		APOLD1
		PROKR2
		DNAJC5B
		GABRP
		FBLN2
		TACSTD2
		PPP2R2A
		HBE1
		CPA3
		PVALB
		HBBP1
		NRG3
		MYOC
		C11orf80
		F10
		GIF
		COMP
		IQCF6
		ACSL1
		PLEKHG5
		UBE2H
		SLC16A4
		LY6G6F
		BRDT
		TNFRSF21
		C8orf31
		VIP
		SPATA18
		CALCR
		DUSP27
		MC2R
		BTBD11
		CWC22
		DCAF4L2
		ELMO1
		DIO2
		FAM184A
		UNC13A
		SLC24A4
		LOC100271715
		OR13A1
		SNORD116-24
		RAD50
		MTHFD1L
		LOC442293
		SNORD113-6
		MVK
		RBM5
		OR2M1P
		NCL
		MOBP
		NCOA1
		HRH1
		GPR6
		C16orf11
		AMDHD1
		RASGRP3
		GAS2L2
		GAL3ST4
		SEMG2
		WDR27
		CD247
		KIAA1239
		SYT11
		HIPK4
		OIT3
		NTSR2
		ZBBX
		FBXL17
		PKHD1L1
		SPTBN2
		LOC100130015
		HTRA1
		PDZD2
		MCC
		RAB32
		OTOP3
		ATP2B4
		WISP1
		PTH
		OR5D18
		HHLA3
		MIR380
		RAB22A
		SLC24A1
		C3orf79
		ZNF688
		CETP
		APOC2
		HIST1H2BA
		ARMS2
		DNAH10
		GAS2
		GRIK3
		GRXCR1
		PDE10A
		TCTE3
		TOX2
		PDHX
		MTA1
		KNG1
		ZNF720
		NCRNA00158
		ITGAX
		MTPN
		RHOJ
		LOC84856
		GNG7
		RUNX2
		PGR
		GPR84
		FCRL5
		GRK4
		INTS2
		BRE
		LRP12
		FGF10
		ADORA2B
		LOC153910
		SOX6
		MECOM
		C11orf74
		TBC1D22A
		HIP1R
		PDE4DIP
		ZNF204P
		RASGRP4
		C19orf35
		SCN7A
		ZNF559
		PEG3
		TSPAN18
		SGSH
		TNFRSF18
		NLRP8
		DET1
		TRPM3
		STK32B
		CAPSL
		TYR
		LOC154449
		ASB14
		TACR3
		SLC7A7
		CA8
		SLC35C1
		KIF1A
		FBLN7
		VCAN
		HERC5
		CYP27C1
		MED12L
		PAR-SN
		LEKR1
		TSLP
		DNAH8
		FBXL16
		ADAP2
		CNTNAP5
		IFNA14
		SLC1A3
		CABYR
		ADAM8
		RGS12
		HAO2
		SDR16C6
		C13orf28
		C10orf131
		SHANK2
		MCART2
		EMR3
		C2orf68
		ACOXL
		RPL23P8
		DAK
		LRRC18
		RBMXL2
		FAM124A
		TCL1B
		MIR138-1
		SULF1
		SUGT1L1
		UBE2E2
		KCNV1
		PTGFRN
		C1orf194
		OR4D5
		ILDR2
		NMUR2
		DAGLA
		C9orf69
		MGC27382
		KCTD8
		SOHLH1
		C20orf166
		NEUROD6
		NEURL
		CHCHD6
		LPL
		CLEC2D
		HCN4
		SH2D4B
		HFE2
		UNC5D
		TRIML2
		LIPC
		C20orf11
		HS3ST2
		SLC6A12
		PAK4
		TGM4
		FAM27L
		LYPD2
		ETV3L
		NPM3
		CLEC5A
		FAT1
		ITCH
		B3GNTL1
		MGAT3
		LOC388965
		STRA13
		GJC1
		EXO1
		C20orf194
		SLC2A2
		SOSTDC1
		GABRA5
		KIRREL
		LOC731779
		GSG1
		PDGFRA
		PTPRJ
		ADCY2
		UCN3
		RPP21
		SNORD114-9
		OR6C65
		KLHL20
		FPR2
		KLHL5
		FAM178B
		CRYL1
		FOXH1
		KCNQ3
		ANKRD33B
		ABCB11
		NOVA1
		LOC100133308
		AKAP8
		KCNC2
		CDH19
		CCBE1
		WFDC12
		PLEKHF1
		PLA2G16
		CCDC42
		TFEB
		C10orf105
		SH3RF1
		FNDC3B
		ZIM3
		PROX2
		MYH4
		MASP1
		WFDC10B
		JAKMIP3
		ASTN1
		ATRNL1
		ASB5
		TMEM232
		DUS1L
		OR10G4
		KRT33A
		WARS2
		OVOL1
		USP50
		PREX1
		TMEM183B
		CPE
		AKR7L
		HLA-DOB
		CD200R1
		UST
		SNORD115-29
		RFFL
		PDCD1LG2
		CALD1
		AIG1
		POMC
		ZNF404
		FLJ36031
		KRTAP19-8
		ZNF814
		KIAA1462
		NLRP12
		LY9
		LRRC27
		POLR3F
		TLE4
		PKP3
		CTSO
		SH3GL2
		C9orf144
		SFMBT1
		COL24A1
		HIBADH
		IGFBP3
		GAK
		CRTC1
		CD101
		ALB
		ARHGAP24
		AGBL2
		KIAA0564
		DCN
		DNTT
		TMEM132D
		C11orf41
		ACTBL2
		PRB4
		EFR3A
		SEC61A2
		S100A12
		TREM1
		SNORD114-22
		SNORD116-8
		KRTAP22-1
		SLC13A3
		SCN10A
		NRBF2
		PITPNC1
		HAUS3
		SLIT2
		CX3CR1
		MYLK3
		PDE1B
		NCOA7
		MIR921
		COL29A1
		CACNG6
		PIK3R6
		ZNF804A
		MIR665
		RNF222
		RABL5
		ANKRD7
		PYCR2
		GALNS
		FAM20C
		WRB
		LOC254312
		OR2T6
		BNC2
		KRBA1
		GOT1L1
		XKR4
		RESP18
		STMN2
		KCNJ16
		LPPR5
		STAB2
		EIF3IP1
		CDC20B
		WFDC6
		C3orf55
		MCPH1
		CBY3
		KIAA1432
		CLEC9A
		ROR1
		LBH
		MAPK4
		KRTAP13-1
		WNT7B
		USP39
		R3HDML
		FLT4
		SESTD1
		FLII
		C6orf155
		SLC4A4
		TMEM215
		SMAP2
		ANKRD43
		ZBTB46
		ZBTB32
		ODF4
		BRAF
		OR52L1
		DDX56
		TRAM1L1
		PAX5
		LOC729384
		ZNF682
		COL1A2
		DTNA
		C1orf86
		LY96
		AKT3
		ADCK5
		C19orf21
		CRB1
		LTBP3
		LOC440173
		ANKRD34C
		FABP9
		PROCR
		ADAM2
		MIR708
		NDEL1
		HEPACAM
		NCRNA00181
		LCN8
		ITGB5
		BAIAP2
		C10orf96
		SYT4
		GULP1
		NR1D1
		KCNS3
		PARD6B
		NEK2
		TPD52L3
		SLC38A11
		GKN2
		ARFGAP1
		THEMIS
		KIAA1751
		VWA3B
		ZBTB40
		OR6C3
		NCLN
		COL12A1
		TMEM206
		GPR123
		TRIM62
		ABLIM1
		ADAMTS7
		MAST3
		RBMS1
		COLQ
		ZNF445
		NRXN2
		MAEA
		KLRB1
		PSD3
		ALPK2
		FLJ23834
		ABCA13
		NLRC3
		RFX2
		CHRNA7
		MLLT4
		HECW1
		MEF2C
		ZNF304
		OR12D3
		LBR
		SOAT2
		CBFA2T3
		RAP1GDS1
		OR10AD1
		LOC399959
		LOC400759
		AFF3
		CCDC51
		XRCC2
		ESM1
		BAIAP2L1
		SLC44A4
		ST8SIA5
		CASS4
		TBC1D19
		PTGER3
		USP29
		ERBB4
		TSPAN32
		OR6X1
		KIF26B
		GPHN
		ZAP70
		SLC6A2
		C1orf106
		PTN
		IL12RB1
		RAB9P1
		TNIK
		CHST8
		ACTN3
		ANKRD34B
		SLC22A18AS
		RYK
		IL26
		SOX7
		NMB
		BASE
		EIF6
		MACF1
		SNORD115-48
		WWC2
		TGFB2
		SEMG1
		C20orf95
		MDFIC
		EPB41L4A
		HSPB8
		SH2D6
		LAMA2
		MNAT1
		MBNL2
		ZDHHC2
		ADD3
		TAF4B
		SNORD113-5
		TMEM111
		GAL3ST3
		RAP1A
		MEX3B
		NID1
		ZNF385D
		FCRL6
		ITIH5
		MMP13
		IQCK
		C8A
		RTP3
		CSNK1A1L
		SLC15A5
		OR10G9
		SNORD116-25
		OR5AS1
		NLRC4
		CPSF4L
		KCNE1
		C8orf45
		DSP
		COL20A1
		PTPRE
		ZSCAN5A
		FAM20A
		C12orf12
		SDHB
		NXNL2
		ZNF230
		MBL2
		C5orf24
		IFI27L1
		UGT3A1
		MUSK
		MYO3B
		DUSP22
		CALB1
		DERA
		LOC729668
		HIST1H2AA
		C11orf75
		SH3RF3
		ZNF347
		FKBP7
		JAM3
		C4orf44
		KCNIP3
		TRPM8
		GPNMB
		MYOM1
		PSG8
		KCNT1
		SLC39A14
		CDK15
		RTL1
		CRY2
		GPR137B
		PTPRZ1
		DIP2C
		ZNF454
		BCO2
		MAP3K5
		C16orf73
		GVIN1
		CSN3
		NOS1
		HRK
		ARL11
		ODF1
		CREB3L3
		SPAG16
		FAM5B
		NFATC1
		DSCAML1
		ARHGEF12
		PRDM9
		FBXO27
		PLUNC
		SCOC
		LOC100286844
		LOC100169752
		C6orf103
		EML1
		SMAD3
		C14orf182
		TBC1D12
		HMOX2
		YIPF4
		GJB6
		MEPE
		OR10J5
		RERG
		C1orf101
		SLC16A7
		OR51Q1
		OR56A1
		C10orf84
		GALNT13
		NEDD4
		OR5AU1
		ITGB4
		CCDC141
		PPP3R2
		TMEM150B
		MURC
		CACNA1E
		SYT10
		MIR377
		ZBTB38
		OTOR
		KATNAL1
		ANKRD35
		PLTP
		TBC1D5
		CNTN4
		C14orf28
		LCE1B
		HRH4
		FLYWCH1
		DEFB128
		RAP1GAP2
		DOCK8
		ATP11A
		ARL5B
		PLEKHB1
		MUC16
		ZFP37
		CEACAM20
		RBM23
		MIR127
		KRTAP7-1
		PON1
		LOC731789
		ATP4A
		HBEGF
		PI4KA
		PRTFDC1
		OSMR
		ZNF648
		GNPDA1
		ZNF574
		CYSLTR2
		ZC3H3
		WIZ
		MIR1910
		SCRN2
		RNF17
		DHRS7C
		DBX2
		RASD2
		ZNF175
		PART1
		PSMB6
		JAKMIP2
		PTHLH
		MRAP2
		PHC3
		OR7D4
		C12orf50
		SUNC1
		CD36
		TMCO5A
		CCNI2
		PRKG2
		TTLL1
		OPN4
		ZNF117
		LOC646999
		TMPRSS11E
		C8orf48
		LMF1
		NCF2
		PPAP2C
		LOC728276
		PAG1
		CAPN14
		CTSW
		C1QTNF5
		TNNC2
		APOL4
		KRTAP20-2
		C11orf34
		BCL9
		STMN3
		CXCR2
		ZIM2
		APBB1
		C9orf171
		CNGB3
		MPPED1
		MIRLET7C
		HMCN1
		ESYT3
		STAT4
		MIR181B1
		CD40
		DYNC1LI2
		FAT2
		LY86
		OR4C16
		PDXK
		HEPN1
		OR2G2
		RAET1G
		C7orf42
		CYP11B2
		ZNF311
		OR52I1
		TCHHL1
		IGFBP7
		FCRL3
		SIRT4
		PRDX1
		OR4B1
		OR2W3
		SCN4A
		ATP6V1G3
		POTEE
		FAM135A
		ZNF382
		CCDC102A
		ECE2
		CCDC83
		FLJ25363
		ACTL9
		FOLR1
		FAM194B
		TMCC2
		SFRS13A
		MIR548A2
		TCF12
		ZNF721
		HAL
		MYOT
		C3orf20
		CUGBP2
		SGIP1
		UBQLNL
		AQP4
		C17orf60
		FBRSL1
		GRIN2C
		ORMDL3
		CORO2B
		C16orf81
		TBXA2R
		DMPK
		RNF144A
		LOC100128071
		CST1
		SLC7A14
		ITGA8
		CCL7
		KRTAP17-1
		TRPC7
		GRIK4
		TRIM65
		ATP13A4
		GLB1L
		SERPINA1
		SLC6A18
		MIR520E
		OLFM1
		TMEM74
		RET
		BPIL3
		RUNX1
		FADS2
		IL1RL1
		LIPH
		TAC4
		MYO16
		AHCY
		C1orf64
		TSHZ2
		MAPK9
		ZNF366
		THSD1
		CCL17
		ESRRG
		C8orf79
		ZNF540
		ISPD
		EFNB3
		GLP1R
		STOX2
		CDR2
		NLGN2
		LRRC43
		OR1G1
		PROKR1
		CNR1
		ABCB1
		IL1F7
		STRADA
		SNORA13
		FTL
		PCLO
		RNF2
		KLF6
		ANXA9
		THBD
		ABCD2
		DNAJC7
		LOC148824
		SCUBE1
		CLEC4C
		ZSCAN10
		NOL3
		MIR516A2
		DCD
		CDH17
		NLRP13
		C22orf25
		IL17A
		ASPH
		SNORD114-4
		MAP4K1
		HDGFRP3
		LEPR
		RRAS2
		OXCT1
		LTBP2
		SRP68
		OR5M1
		FNDC7
		C9orf6
		HECW2
		PKD1L2
		LOC285629
		ABCA8
		PDE9A
		PGLYRP2
		ZNF502
		GP6
		INS-IGF2
		LOC285045
		ILK
		LEF1
		METTL10
		LOC349114
		KCNQ1OT1
		EYA1
		SERPINB2
		MAPK14
		MYBPC3
		WDR17
		MYPN
		C20orf114
		TRIM78P
		C18orf2
		ZFHX4
		ADAMTS19
		KIAA1217
		C22orf42
		ABTB2
		KRT24
		DYSFIP1
		BHMT2
		TH
		COL6A2
		TMEM132C
		GPR126
		ANKS1B
		PATE2
		SNORD115-21
		CDH18
		WFDC10A
		CHL1
		VANGL2
		C1orf88
		TBC1D2B
		SDC4P
		FA2H
		AKAP10
		TIGIT
		STC1
		TTLL7
		SPOCK3
		CDGAP
		EGR2
		C10orf72
		PLS1
		FRMD6
		FAM18A
		MYH3
		ANK2
		SPON1
		SH3GL3
		PLA2G4A
		MIR548A3
		OR2A5
		ZNF516
		HTA
		VEGFC
		CERKL
		YSK4
		MPO
		ZBTB16
		REG1B
		HBII-52-45
		SUMO3
		ANO2
		CST9L
		TMEM209
		HLA-DMB
		SAMD9L
		NGB
		IFLTD1
		LZTS1
		C14orf143
		SUPT3H
		CSNK1G2
		OR9G4
		RSPO4
		EDNRB
		GABRB2
		SLIT3
		SCD
		EGLN1
		PHF19
		TTC5
		XKR5
		SILV
		ZNF518A
		NLRP7
		SHANK1
		TCTN1
		LIN7A
		SVOP
		CAPG
		OOEP
		TRIM26
		ROBO1
		ARSB
		ZNF578
		TDH
		LRRIQ3
		IL34
		GPR141
		C15orf29
		CRISPLD1
		TPH1
		DDX52
		LOC283174
		AMPD1
		GPR176
		SNORD116-14
		MYH11
		TNK2
		INPP1
		IFNGR2
		TSPAN16
		MCCD1
		ANKRD11
		PTCHD2
		ITPR1
		EBF3
		NPAS4
		LOC145814
		OR10P1
		RNASE9
		GUCY2D
		EGFLAM
		C5orf49
		TRIM27
		CIDEA
		SLC26A4
		PLD5
		RABGAP1
		GPRC5A
		OXR1
		DGKB
		DPYS
		ZDHHC19
		MRC2
		TGM3
		KRTAP6-3
		DPPA3
		GSDMC
		CDC42
		PDC
		TTLL2
		HEXB
		CD97
		TMEM169
		MRPL35
		TNKS
		CRLF1
		ABI3BP
		C8orf22
		C6orf97
		ANKRD54
		C12orf60
		TAS2R1
		MADD
		TUB
		C18orf62
		KLF12
		ADAMTS20
		MCAM
		WBSCR17
		CDH6
		RNFT2
		OR7C1
		WDR60
		USP45
		RIMKLB
		ADAMTSL2
		MYL1
		HHIPL2
		DENND5B
		TNS1
		SSTR3
		PLCD4
		KCNH6
		RBL2
[truncated: 677 more rows]

## Sheet: Table S4
Table S4. The list of promoter hypermethylation genes with Δβ value and their corresponding expression level
Promoter hypermethylated genes	Δβ value	Log2 Fold change
ACAN	0.207133	3.68201
AQP5	0.223141	1.98745
TBX15	0.202232	2.20077
ADARB2	0.247914	-1.15798
ADHFE1	0.299327	-3.5306
FBLIM1	0.224739	-1.35537
GDF6	0.201904	-1.39186
GSG1L	0.206173	-2.44905
HOXA5	0.270466	-1.41906
HOXA6	0.204278	-1.40091
KCNA3	0.234269	-2.80468
KCNK12	0.203228	-1.38008
KHDRBS2	0.240934	-2.39725
NBLA00301	0.22746	-4.03848
NPY	0.231872	-3.493
NTRK3	0.212227	-2.58461
PPP1R16B	0.236736	-2.2501
SALL1	0.216159	-1.86229
SFMBT2	0.248454	-1.63356
SLC18A3	0.228955	-2.04178
SLITRK5	0.203838	-2.24869
SORCS3	0.232762	-1.58135
SYT9	0.203178	-1.90017
USP44	0.255048	-1.22493
VAT1L	0.204405	-2.44733
WDR86	0.201524	-1.11308
ZNF132	0.243688	-1.37924
ZNF135	0.257653	-1.71955
ZNF334	0.258584	-1.88739
ZNF542	0.260578	-1.67492
ZNF582	0.244267	-1.57732
